# Supplementary material for: Co‐Registered Eye‐Movements and Brain Potentials Reveal Multiple Effects of Context Across the Visual Field in Natural Reading
Source: Psychophysiology. 2025 Nov 17;62(11):e70173. doi: 10.1111/psyp.70173 (PMC12623278; doi:10.1111/psyp.70173)
Supplement: Supplementary file 1 — Data S1: psyp70173‐sup‐0001‐DataS1.zip. [file PSYP-62-e70173-s001.zip]

Archive with 4 entries (4 files):
- psyp70173-sup-0001-Supinfo01.pdf
- psyp70173-sup-0002-Supinfo02.pdf
- psyp70173-sup-0003-Supinfo03.pdf
- psyp70173-sup-0004-Supinfo04.pdf
